# Supplementary material for: Chitosan–Imidazolium Core–Shell Nanoparticles of Gd-Mn-Mo Polyoxometalate as Novel Potential MRI Nano-Agent for Breast Cancer Detection
Source: Micromachines (Basel). 2023 Mar 27;14(4):741. doi: 10.3390/mi14040741 (PMC10143193; doi:10.3390/mi14040741)
Supplement: Supplementary file 1 [file micromachines-14-00741-s001.zip]

Archive with 1 entries (1 files):
- micromachines-2283924-supplementary.pdf
